# Supplementary material for: A systematic review of outcome and impact of Master’s in health and health care
Source: BMC Med Educ. 2013 Feb 7;13:18. doi: 10.1186/1472-6920-13-18 (PMC3620571; doi:10.1186/1472-6920-13-18)
Supplement: Additional file 1 — Summary systematic review outcome and impact Master's in Health and health care. [file 1472-6920-13-18-S1.xls]

## Sheet: Sheet1
Summary systematic review outcome and impact Master's in Health and health care
Authors	Year	Country	Name/graduate or postgraduate?	Type of study	With what methods outcome and impact studied	When were graduates approached (x years after study)	Studied outcome of masters: application of learned competencies in the workplace.	Studied outcome: impact on individual's career	Studied impact: Impact on the workplace (value for money)	Studied Impact on the sector / society (value for money)	Defined outcome and impact- incl conceptual framework/ assumptions regarding outcome and impact	Defined mechanism to ensure outcome/impact
Baron R, Mckinlay D, Martin J. Master’s degree-accredited professional education and development courses for general practitioners in the North Western Deanery 1997–2002: impact on effectiveness, retention and recruitment to additional roles. Education for Primary Care 17p 147–54; 2006	2006	UK	MSc in General Practice development	level 4	ALUMNI SURVEY: not piloted, 150, RR 54% (81)	Participants who attended at least first residential module	Better equipped for role as GP mean score was 4.17 (1-5)	increase in additional roles, especially in education.	Retention (self-reported longer stay-36.8%)		Model by Kirkpatrick: first, reaction to a programme; second, learning that takes place; third, behaviour changes; and fourth, outcome for community at large. Questionnaire esp on first and third	Learner-centred approach
Davis M, Sollecito W, Shay S. Examining the Impact of a Distance Education MPH Program: A One-Year Follow-Up Survey of Graduates. J Public Health Management Practice 10(6), 556–563; 2004- PZ	2004	USA	Master of Public Health	level 4	ALUMNI SURVEY: 49 RR 73% (35)	1-year postgraduation	79% impact of program on ability to do their current job at 8 or higher. own personal development, improved confidence to perform skills in general and as leaders. specific management and leadership skills improvement in assessment, policy development, and administrative management. continued improvement in these same skills. perspective on public health changed. Using new approaches to address c…	New affiliation, job change, engaged in additional training. new job or higher position in same or parallel organization;in the same job: new affiliation.Change in current or expected duties. challenges: (1) applying ll that they learned in the program, (2) encountering resistance from others when trying to implement what they learned, and (3) the challenge of actually starting a new position.	(49%) encountering organizational barriers to implementation
Edgar T, Hyde J. An Alumni-based Evaluation of Graduate Training in Health Communication: Results of a Survey on Careers, Salaries, Competencies, and Emerging Trends. Journal of Health Communication 10 p5–25; 2005	2005	USA	Master’s Program in Health Communication	4	ALUMNI SURVEY:pilot-tested e-mail addresses for 119 of the 131 graduates of the program. RR 81% (106)	All graduates	greatest application for the respondents' careers included Knowledge of message strategy and campaign planning (34% of respondents) Knowledge of behavioral and communication theory 31%, Presentation skills 26%, Medical knowledge/content 25% Research methods 20%, Skill in epidemiology and biostatistics for reading the medical literature 16%	flexibility and mobility in career, wide variety of organizations, and employment sectors. At least two positions since finishing, often changed organizations within their careers.
Green A, Perry J, Harrison K. The influence of a postgraduate clinical master’s qualification in manual therapy on the careers of physiotherapists in the United Kingdom. Manual Therapy 13 p139–147; 2008	2008	UK	MSc Manipulative Therapy programme or completion of postgraduate degree	4, MMT: sequential exploratory	MIXED METHODS: Alumni survey and focus group discussions (FGD:nr not specified) : 77 62.3% (n=48)	Graduates from 1994 to 2005 of Masters/ postgraduate diploma - not specified how long after graduation	Improved clinical skills, majority in clinical roles,enhancement of teaching, research, clinical reasoning, self-confidence major contribution to their professional and personal development	achieved the role of Consultant Therapist. Others in range of new roles of ESP (14.5%), Clinical Specialist (16.6%) and 18.75% have pursued an academic career. reduction in clinical ‘hands-on’ work, increase in emphasis on management and raised expectations from others. Frustration with increasing demands of teaching others and being a departmental source for advice and expert opinion were report…
Hardwick S, Jordan S. The impact of part-time post-registration degrees on practice. Journal of Advanced Nursing 38(5)p524–535; 2002	2002	UK	Post-registration Bachelor’s and Master’s courses in nursing and midwifery	4	ALUMNI SURVEY:target: 23 Masters RR Master’s 82.6% (19)	Directly-until 4 years after graduation	77% graduate skills used in practice. employer valued graduate skills 11/13 (85%), improved clinical care. Ability to manage and initiate change, using research to provide evidence-based individualized care, increased confidence, reflective practice, critical thinking, setting standards, and increased questioning,	career changes: 1 into education, 7 into management. Thirteen (11 Master’s and two Bachelor’s) of 43 graduates: nurse lecturers.Two: graduate status had assisted in recent promotion				The outcome of CPE depends on: motivation of learner to improve practice, education programme and work environment.
Le L, Bui Q, Nguyen H. Alumni survey of Masters of Public Health (MPH) training at the Hanoi School of Public Health. Human Resources for Health 5(24); 2007	2007	Vietnam	Master of public health (MPH)	4MMT	MIXED METHODS: Alumni survey. 187 RR:79% (148) In-depth interviews 13. Focus group discussions with 14 represent	All graduates	enabled develop relevant professional skills (95%)	Higher level in system, promotion to higher ranks			Not really defined but: A study conducted by HSPH in collaboration with the World Health Organization (WHO) identified the key public health functions that public health professionals at different levels are required to perform [2]. The research findings were used as a basis for developing training programs for MPH	weekly seminar and 1 year fieldtraining
Perry J, Green A, Harrison K. The impact of Masters education in manual and manipulative therapy and the ‘knowledge acquisition model’ Manual Therapy 16 p285-290; 2010	2010	UK	Clinical Masters program of manipulative therapy education	FGD: grounded theory	FOGUS GROUP DISCUSSIONS (FGD): Seven graduates	All graduates	increase in confidence, career progression at work, communication skills. enhanced confidence. musculo-skeletal working practice, enhanced ability in interpreting and communicating at a higher level, enhanced skills in ‘thinking’ and problem solving	improvements in working practice, enhanced ability to problem-solve complex clinical cases.Elevated level of professional acceptance; grading enhancements. Two cultures: one optimised Master's graduates and one with a "lack of organisational vision".			Knowledge acquisition model develeoped from the study defining five phases of progression through Masters	Critical evaluation of practice knowledge, with mentor, incl high levels of support from the mentor.
Petersen D, Hovington M, Pass M. Assuring Public Health Professionals Are Prepared for the Future: The UAB Public Health Integrated Core Curriculum. Public Health Reports 120p496-503; 2005	2005	USA	Master's in Public health	4: comparing alumni of different year- no independent reference standard	ALUMNI SURVEY: annual: not clear how many	not clear when approached	comparing alumni before and after curriculum change: better prepared “integrating public health disciplines in approaching, analyzing and resolving public health problems” (80% vs. 58% very prepared); “interpreting and communicating data analyses” (76% vs. 48% very prepared); “communicating with other public health professionals” (78% vs. 58% very prepared); “communicating risk to different audie…				not defined
Stacey G, Felton A, Joynson K. Masters at work: A narrative inquiry into the experiences of mental health nurses qualifying with an undergraduate Masters degree. Nurse Education Today 30p333–337; 2010	2010	UK	Undergraduate master's degree in Nursing	SSI: narrative	unstructured one-to-one interviews. 8/14 eligible	not clear how many years post-master's graduation	dilemma; to compromise their values and fit into the team or maintain their values and stand alone. Awareness of the ‘‘theory–practice gap”. implementing practice developments, influencing education and engaging in practice based research. criticality and skills gained was maintained through their clinical experiences and more accepted by others when they reached a position at which they had the …	more senior roles: present new challenges to the culture. uncertainty with regards to their future in nursing. contributed to the experience of conflict when dealing with the constraints of organisational culture.			post-graduate Masters: improvements in integration of academic with clinical skills, increased confidence and commitment to nursing.	identified DURING the research was process of students in steps of contemplation, assimilation, conflict and resolution
Ruth B, Wyatt J, Chiasson E. Teaching Notes Social Work and Public health- comparing graduates from a dual degree program. Journal ofSoclal Work Education 42(2); 2006	2006	USA	Master of social work/master of public health (MSW/MPH) / Master in Social Work (MSW)	4	TELEPHONE INTERVIEWS OF ALUMNI: cohort of 30 MSW/MPH graduates was matched to sample of MSW graduates.	all at least 3 years of postgraduate work experience.		No significant differences in salary between MSW/MPH group and the MSW-only group. Satisfied with career choices. Diversity and flexibility in career options typified the "positive" responses to the question on the value of the MSW/MPH: dual professionalism and struggle for integration, and value of 2 professions
Schattner P, Klein B, Piterman L. Impact of Master of Family Medicine degree by distance learning on general practitioners’ career options. Medical Teacher web paper 29pe85–e92; 2007	2007	Australia	Master of Family Medicine degree (Research Masters degree and the Clinical Masters)	4	ALUMNI SURVEY: 192 RR 68% (131)	The number of years post-graduation was not specified.	professional leadership skills	increased level of employment at university; pursue a higher degree; better understanding of the nature of the consultation in general practice, more satisfied with their clinical work. 5 enrolled in doctorate	completed research projects, research grants, publications, and conference presentations		The authors hypothesised that those who undertook a Research Masters degree were more likely to be interested in undertaking further research and entering a career pathway in which research was a key component.
Evans T, Wick K, Brock D. Academic degrees and clinical practice characteristics: The University of Washington physician assistant program: 1969-2000. Journal of Rural Health 22(3)p212-219; 2006	2006	USA	Physician assistant advanced degrees incl (compared with physician assistants with no degrees)	4	ALUMNI SURVEY: RR 54% of 880 (478)	Participants from 32 graduating classes from 1970 to 2000 were approached for the study		high level of career satisfaction, 65% overall reported performing community service outside professional employment. Respondents with no academic degree are significantly more likely to demonstrate a commitment to primary, rural, and underserved health care.														no other refreences
Stark S. The Effects of Master’s Degree Education on the Role Choices, Role Flexibility, and Practice Settings of Clinical Nurse Specialists and Nurse Practitioners. Journal of Nursing Education 45(1)p7-15; 2006	2006	UK	Master’s degree education that explores advanced practice nursing (APN) roles	4	ALUMNI SURVEY: 1,086 total of 406 participants returned complete, usable surveys (return rate = 37.4%); however, 121 surveys were incomplete and were not used. final sample of 285	Participants required minimum of 3 years of experience in an APN role		significant differences between groups on actual and preferred percentage of time spent in advanced practice nursing (APN) roles. The NP and Combined groups spent more time in expert clinician role than clinical nurse specialists (CNS) group. Nurse practitioners (NP) group preferred to spend more time in the expert clinician role than did the CNS group. CNS group spent more time in consultant rol…			Theoretical framework: According to role theory (Biddle & Thomas, 1979), social behaviors are influenced by societal demands and rules imposed by them. Role norms, Role socialization
Harris R, Kinsinger L, Tolleson Rhinehart S. The MD-MPH program at the University of North Carolina at Chapel Hill. Academic Medicine 83(4)p371-377; 2008 -PZ	2008	USA	MD-MPH program	4 comparing graduates of MD-MPH, MD and MD-other educational programs	ALUMNI SURVEYS pilot tested, target not clear. 135 respondents had completed, completed preliminary analysis of the first 85, 30 (35%) MPH graduates,55 (65%) non-MPH graduates	The respondents graduated between 2002 and 2006. The surveys were sent in 2006	critical appraisal of the medical literature confident	NA- wil do still		NA	Physician who is able to think and act in population terms	adjusting curriculum to clinicians, making learning highly interacive, practicum to work on public health problem, exams which ao included an oral, mentor from faculty of SPH- from population sciences
Cragg C, Andrusyszyn M. Outcomes of Master's education in nursing. International Journal of Nursing Education Scholarship 1(1); 2004	2004	Canada	Master’s programs in Nursing	Qualitative: SSI and FGD: grounded theory	Semistructured interviews with 22 graduates. Following analysis, four focus groups, with a total of nine participants (???)	The graduates who completed Master’s programs (from 3 rograms in Canada) from 2000-2003 were contacted	used evidence in approaching practice problems, greater self-confidence; increased pride in nursing profession. adapt communication strategies, communicate with researchers, ´translation´ function	15 employed in positions Master’s required, 4 Master’s preferred. Most hired into these positions after completing Master's	realities of workplace: workplace not prepared for change, system often not ready for change initiated by Master's
Richardson P, MacRae A, Schwartz K. Students Outcome in a Postprofessional Online master's degree program. American Journal of Occupational Therapy 62(5) 2008	2008	USA	Online Master's in Occupational therapy	4	ALUMNI SURVEY: email adresses 65 of the 73 students 49 returned 75% response rate	Graduates from the program between 2001 and 2005 were approached. Program started199 - not clear pt (4 semesters plus summer) first cohort gaduating in 2001	90% satisfied with skills. Before at risk of leaving the profession. Now: high levels of satisfaction about choice of occupational therapy as career	2 in PhD programs. 6 pursuing specialty clinical certifications. More than half involved in advocacy for ie improved client benefits. Fieldwork supervisor positions, promotions to leadership positions and changes in job position. Involvement in state regulatory legislative issues. Mentorship Leadership roles.	Presentations, published materials. These included textbook chapters, peer-reviowed articles, manuals, brochures, educational videos, and publications in trade magazines, newsletters, newspapers and letters to the editor.	Launching community programs, developing hospital and clinic programs, private practices and mentorship programs. 6 development grants written by graduates received funding.
Petty N, Scholes J, Ellis L. Master’s level study:learning transitions towards clinical expertise in physiotherapy. Physiotherapy 97p218-225; 2011	2011	UK	Master of Science(MSc) in Physiotherapy	Qualitative: casestudy	SSI Purposeful sampling. 11 alumni. total of 28 audio-recorded, semi-structured interviews face or via the telephone		Critical understanding of practice knowledge. Capability to learn in, and from, their clinical practice. Patient-centred practice, manage people with more complex presentations, critically reflective				Learning transition theory. Data analysis: role transition theory and social learning	mentor
Petty N, Scholes J, Ellis L. The impact of a musculoskeletal masters course: Developing clinical expertise. Manual Therapy 16 ; 590-595;2011	2011	UK	MSc in Physiotherapy	Qualitative: casestudy	SSI Purposeful sampling. 11 alumni. total of 28 audio-recorded, semi-structured interviews face or via the telephone		critical understanding of practice knowledge that facilitated more patient centred practice, capability to learn in and from practice. Patient centred practice Participants questioned and evaluated their practice
Stellman, J.M., Cohen, S. & Rosenfield, A., "Evaluation of a one-year masters of public health program for medical students between their third and fourth years", Academic Medicine, vol. 83, no. 4, pp. 365-370; 2008	2008	USA	Master's in Public health	4: survey (post Master) to compare with group generated qualitative answers- pre	MIXED METHODS: online evaluation survey Target: 87, RR 68% (59)compared with analysis of a survey of students of the program.	Not specified when the graduates were approached		substantial influence of the program on the residency choices and career choice. majority (93%) using skills gained in their work, enhanced ability to meet needs of patients			physicians able to look with a public health perspective	competitive enrollment incl scholarships; practice period of 10 weeks, work with preceptor, essay or thesis, Masters in between 3rd and 4th year
Tsimtsiou Z, Sidhu K, Jones R. The benefits and costs of a master’sprogramme in primary health care: a cross-sectional postal survey. British Journal of General Practice e434-e439; 2010	2010	UK	MSc in primary health care	4	ALUMNI SURVEY: 66 graduates. (response rate 76%(55).	GPs who graduated from 1997 until 2008 were approached.	majority MSc’s intended outcomes rated as achieved. critical outlook on practice, awareness of ethical issues highly ranked. Use of evidence in clinical practice and understanding patients’ behaviours and beliefs	career development. Improvement in clinical practice, increased job satisfaction. reduced clinical commitments to pursue academic interests or better balance. pursuing other studies. Teaching or academic posts: 25. Acc to 28: MSc key factor in current teaching or research roles	11 in research projects; 6 research grants, 21 published their work. 21 published journal articles. 7 contributed to books or book chapters, nine presented papers at conferences, six presented conference posters.
Murray, C. 2001, "Evaluation of a post-professional master's program in allied health", Journal of allied health, vol. 30, no. 4, pp. 223-228	2001	USA	Master of Health Scieces	4MMT alumni with employers survey	alumni survey and employer survey: 96 graduates from 1982-1998 (one post-professionals MHS progam). Contact info of 85, 53 responded (RR 63%)	not clear how long after	enhanced job performance	increased job satisfaction, career advancement, professional org membership , less than half in scholarly activ/ postgrad education	employers felt graduates benefitted. Employers rated up to 75% grad's skills as a direct result of M program
Wilson, J.P. & Wen, L.K. 2000, "Influence of a nontraditional master's degree on graduates' career paths", American Journal of Health-System Pharmacy, vol. 57, no. 23, pp. 2196-2201	2000	USA	MScPharmacy Administration	4	Alumni survey 62 RR 90.3% (56)	Time since graduation 1-9 years	better skills, competencies ie mgt, pharmacy business, management skills, competencies in pharmacy business etc.	60% promotion/changing jobs, more management and educational activ/ more respons, if not promoted: more management responsabilities, more consultancy			To promote:competence in key areas of pharmacy business; Management skills; Understanding social, political,economic influences on pharmacy and health care; personal development for a lifelong career in management
Whyte et.al Fit for purpose: Relevance of Master's preparation for the professional practice of nursingJ. Adv.Nursing 2000: 31 (5)	2000	UK	Postgraduate MSc in different nursing directions	4	alumni survey 190 graduates RR 57% (109)	Not clearly mentioned	confidence and ability to asssess complex situations, strategic approach to development of organizational and clinical practice.	Opening up career opportunities - 92% returned to nursing, 50% in to educational roles, 33% in senior posts, 50% getting promotions and 96% of promoted MSc significant factor. Enhancement of clinical practice - Integrating academic and clinical skills.Personal satisfaction confidence, academic skillsPersonal growth- Indicated improvement in their core academic skills like analytic skills, present…				promoting a critical attitude, a deep approach to learning, a creative approach to practice based on specialist knowlegde, a teaching role and research skills. Process of life long learning, cyclical process of focusing and reflection.
Study at Master’s Level by Practising Physiotherapists - Ioannis Stathopoulos Karen Harrison- Physiotherapy March 2003/vol 89/no 3	2003	UK	Postgraduate. MSc Manupulative therapy or MSc Physiotherapy	FGD: phenomology	One semi-structured focus group interview with 5 resp	1-4 yrs	generic skills relevant to their practice, actively used within the clinical workplace, development of clinical practice	enhanced career progression														The majority of peers assessed ten competencies as essential for postgraduates’ success (above 50%). Specifically, 74.6% of peers considered that postgraduates’ formation has enriched them as professionals, giving interpersonal skills the highest rating for degree of competence practiced. Stakeholders identified all competencies as critical for postgraduates’ success. Particularly, 76.4% of respo…				In this study, the researchers identify MDED’s indicators of successful special education including meaningful leadership, rigorous program guidelines such as relevance, coherence, adequacy and impact, policies and strategies, human resources (part-time faculty, counselors), process strategies such as teaching methods, tutoring system, assessment, practicum and research project, and quality satis…			ALUMNI / STAKEHOLDERS' SURVEY: The methodology involved two stages- firstly, a curriculum evaluation and secondly, an evaluation of the impact of the MDED program. The study involved 135 postgraduate special education participants in order to examine their special education work experiences and career concerns. Therefore, postgraduates with labour market knowledge were selected to answer some que…		Research questions: 1. Do students and part-time faculty show a short-term outlook towards the MDED organization with respect to its strengths and weaknesses? 2. Does MDED organization effect or affect postgraduates’ and part-time faculties’ satisfaction? 3. Does MDED instruction regarding core competencies increase the knowledge and skills of postgraduates, according to the perceptions of postgr…	Master’s Degree Educating in Diversity (MDED)		Two-year, 150-credit-hour Master’s Degree	The program has been developed with the fundamental aim of improving the quality of the special education teachers (SETs) for a broad concept of diversity education that includes issues in contemporary approaches to multicultural education (Pohan, & Aguilar, 2001). As in many other countries, Spanish general education teachers (GETs) are teaching students with a wide variety of learning and behav…	MDED’s students specialize in core competencies through elective coursework, practicum experiences, and defending a research project to make data-driven decisions to serve the community’s students with disabilities.MDED further seeks to produce highly competent professionals who have a firm foundation in evaluation, numerous experiences in the application of competencies to special education popu…	This ten year follow-up study also examined the student and part-time occurrence rates that might have been of greater utility for monitoring. Assessment rates enabled a better understanding of students and part-time faculty concerning their own vision of MDED quality and through the completion of instruments gave them an understanding of the strengths and weaknesses of some of the different comp…
A systematic review evaluating the impact of post-registration nursing and midwifery education on practice -Harry Gijbels - Nurse Education in Practice 10 (2010)64–69 - important systematic review!	2010	Systematic Review	Review on nursing and midwifery education programmes leading higher or post-graduate certificate or diploma, masters’ and doctoral education programmes.	syst rev	Study designs: descriptive and retrospective postal questionnaires or semi-structured interviews. Sample sizes differed		increased confidence and assertiveness, ability to share knowledge, development of research skills, and leading discussions, improved attitudes towards clients, increased job satisfaction. practice development initiatives and interventions, providing improved care for families, using assessment skills.Some studies: difficulties in implementing their skills.	N/A	Limited evidence of direct impact on organisational and service delivery changes.	Limited evidence on benefit to patients and carers. Evidence: in studies on mental health care, for example patients and carers improvements in knowledge ( Brooker et al., 1992), reductions in patient symptoms, days spent in hospital, improvements in patients’ social functioning (Brooker et al., 1994; Lancashire et al., 1997 ), and improvements in patients’ social functioning, life satisfaction, …	Barr’s et al. (1999) evaluative framework	N/A
Plugge E. Cole D.2011 Oxford graduates’ perceptions of a global health master’s degree: a case study Human resources for health, vol. 9, no. 1, pp. 26	2011	Great Britian	Postgraduate MSc GlobalHealth	Qualitative: casestudy	semistructured interviews 52/63 RR: 83%	not mentioned when data was collected.		contribution to career development. Differences between non clinicians and clinicians. clinicians: MSc broadening, how clinical work fitted into a much larger picture.physicians training in public health in the U.K.: to prepare for their postgraduate exams.			Students should be self-directed and original in tackling problems in global health and equipped to continue to advance their knowledge, understanding and skills further in research or professional practice in the field of global health.	Focus shifted to quality and appropriateness of training.
Illuminating the MPH Health Educator Workforce: Results and Implications of an Employer Survey - Leonard J. Finocchio, Mary Beth Love, Emma V. Sanchez - 2003	2003	USA	MPH Health Educators workforce	4 empl: time-series panel survey	Employer's assessment survey		9 of 10 employers MPH health educator workforce adequate health education experience and community health knowledge. Three quarters of employers current staff was very adequate or adequate in administrative capabilities, community organizing, and multicultural and sexual orientation sensitivity	In 1999, responding employers reported having 219 MPHhealth educators on staff. Employers reported hiring 210 MPH health educators between 1995 and 1999, or about 52 per year. Nr of hires decreased from 95-99	N/A	N/A	N/A	N/A										no addit references
Gill K, Turjanick M. Evaluation of a Master’s Degree Program in Psychiatric Rehabilitation. American Journal of Psychiatric Rehabilitation 8 p165–174, 2005	2005	USA	PsyR M.S. degree. Graduate or Postgraduate is not mentioned.	4	survey present students and graduates	There were 9 graduates immeditely after graduation while 26 were students.	N/A	11 promoted to higher job titles.Among 11, 7: two promotions.	N/A	N/A	Provide knowledge and skills required for effective PsyR leadership: for management, supervision, and teaching positions.	N/A										none
Education, Empowerment, and Elderly Adults Enhancing Nursing Expertise in the Long-Term Care Setting- LeCount 2004	2004	USA	M in gerontology	4	Alumni Survey of 20 graduates RR 80% (16)	Immediately after graduation	Enhanced ability to use research and evidence-based practice, increased ability to think critically, increased confidence, being more aware of possibilities and more open to them and being more informed regarding resources	some applied for a promotion Two were promoted nurse manager. 75% of the 16 surveyed plan to continue working in the field of gerontology. One: doctoral program	N/A	N/A	One of the key goals of the graduate program in the skilled nursing facility (SNF) setting is to support nurses in moving to a more expert level of gerontological practice.	Benner’s (1984) conceptualization of the domains of nursing practice and levels of nursing proficiency										none
Drennan Professional and academic destination of masters in nursing graduates: A national survey Nurse Education Today, 2008 28, 751–759	2008	Ireland	M Nursing (?)	4	Alumni survey 322 graduates RR 68% (220)	Time of data collection is not mentioned.		50% of graduates were practicing in clinical nursing, with 25% in nurse education.16% nursing management,a tenth employed in research or other roles. Vast majority achieved promotional grades. Over 80% of those who had changed grade or been promoted to a higher grade indicated this was due to the Master's. 9% enrolled for further studies/ advanced degree., some PhD
Calvert Graduates perspectives Medical Education 1999, 33, 130-135	1999	UK	MSc in General Practice Postgraduate	4	alumni survey: 76 graduates, RR 93% (71)	Time since graduation varies from 0-8 years	improve their critical thinking, reflection and confidence.broadening of horizons	personal development, improved interpersonal skills and gained ability to fight boredom and burnout. career development confidence to leap into new career pathways and get established in the current career.	N/A	N/A	Not given in this article but same as earlier artcle by same author.The aims of the course are: • to help doctors develop a critical approach to practice • to increase students’ understanding of adult learning • to increase students’ understanding of human behaviour in relation to health and illness • to develop the skills necessary to enable the learner to identify the moral components of his or…	N/A
Conneely A. Study at Master’s level: a qualitative study exploring the experience of students. British Journal of Occupational Therapy 2005;68(3):104–9	2005	UK	MS occupational therapy online postprofessional	4	Alumni survey Target: 73, RR: 67% (49)	0-4 years after graduation	90% satisfied with skills. most satisfied with their understanding of occupational therapy and choice of occupational therapy as career	Two enrolled PhD, six pursuing specialty clinical certifications	increase in professional responsibilities, acceptance of fieldwork supervisor positions, promotions to leadership positions, and changes in job position. Mentorship.. involvement in professional organizations: 82%. Leadership roles: service on hospital boards, offices in professional organizations and conference committees, membership on state policymaking teams, advisory committees, and task for…	involved in advocacy: improved client benefits, development of programs, increased presence of occupational therapy in emerging practice areas, and state licensure. Involvement in state regulatory legislative issues and testifying at public hearings, state boards, and health commissions, involvement in professional organisations, service on hospital boards, offices in professional organizations a…		Constructivism
Bradley, E.H., White, W., Anderson, E., Mattocks, K. & Pistell, A. 2000, "The role of gender in MPH graduates' salaries.", The Journal of health administration education, vol. 18, no. 4, pp. 375-389.	2000	USA	MPH	4	Alumni Survey: (n=395). 51% (201)	Graduates between 1991 and 1997 were approached in 1998.		first post- MPH salaries did not vary significantly by year of graduation. Women less likely than men to report earning salaries of $50,000 or greater. working in non-profit or governmental setting were less likely to report higher salaries. Gender significantly associated with first post-MPH annualized salary with women less likely than men to report earning salaries of $40,000 or greater			Theory of human capital and previous models used to assess salary differentials by gender in the health administration field (Weil and Kimball 1996; Walsh 1995). Economic theory
